# Supplementary material for: An MHV-68 Mutator Phenotype Mutant Virus, Confirmed by CRISPR/Cas9-Mediated Gene Editing of the Viral DNA Polymerase Gene, Shows Reduced Viral Fitness
Source: Viruses. 2021 May 26;13(6):985. doi: 10.3390/v13060985 (PMC8227558; doi:10.3390/v13060985)
Supplement: Supplementary file 1 [file viruses-13-00985-s001.zip]

Archive with 1 entries (1 files):
- viruses-1205510-supplementary.pdf
